# Supplementary material for: Tenacity of Animal Disease Viruses on Wood Surfaces Relevant to Animal Husbandry
Source: Viruses. 2024 May 15;16(5):789. doi: 10.3390/v16050789 (PMC11125591; doi:10.3390/v16050789)
Supplement: Supplementary file 1 [file viruses-16-00789-s001.zip]

Archive with 1 entries (1 files):
- viruses-3011564-supplementary.pdf
